# Supplementary material for: 2,5-Diamino­thio­phene-3,4-dicarbonitrile
Source: Acta Crystallogr Sect E Struct Rep Online. 2012 Aug 11;68(Pt 9):o2693. doi: 10.1107/S1600536812034678 (PMC3435714; doi:10.1107/S1600536812034678)
Supplement: Supplementary file 1 [file e-68-o2693-sup1.cif]

##############################################################################
#                                                                            #
# This CIF contains the data in a paper accepted for publication in          #
# Acta Crystallographica Section E. It conforms to the requirements of       #
# Notes for Authors for Acta Crystallographica Section E, and has been       #
# peer reviewed under the auspices of the IUCr Commission on Journals.       #
#                                                                            #
# Full details of the Crystallographic Information File format               #
# are given in the paper "The Crystallographic Information File (CIF):       #
# a New Standard Archive File for Crystallography" by S. R. Hall, F. H.      #
# Allen and I. D. Brown [Acta Cryst. (1991), A47, 655-685].                  #
#                                                                            #
# The current version of the core CIF dictionary is obtainable from          #
# ftp://ftp.iucr.org/pub/cif_core.dic.                                       #
#                                                                            #
# Software is freely available for graphical display of the structure(s)     #
# in this CIF. For information consult the CIF software page                 #
# http://www.iucr.org/resources/cif/software.                                #
#                                                                            #
# This file may be used for bona fide research purposes within the           #
# scientific community so long as proper attribution is given to the journal # 
# article from which it was obtained.                                        #
#                                                                            #
##############################################################################
data_global
_audit_creation_method     CRYSTALS_ver_14.11
_journal_date_recd_electronic     2012-07-12
_journal_date_accepted     2012-08-03
_journal_name_full     'Acta Crystallographica, Section E'
_journal_year     2012
_journal_volume     68
_journal_issue      9
_journal_page_first     o2693
_journal_page_last     o2693
_journal_paper_category     QO
_journal_paper_doi     10.1107/S1600536812034678
_journal_coeditor_code     ZS2223
_publ_contact_author_name     'Christopher J. Ziegler'
_publ_contact_author_address
;
 Department of Chemistry,
 University of Akron,
 Akron, OH 44325-3601, USA.
;
_publ_contact_author_email     'ziegler@uakron.edu'
_publ_contact_author_fax     '+1 330 9726085'
_publ_contact_author_phone     '+1 330 9722531'
_publ_section_title
;
2,5-Diaminothiophene-3,4-dicarbonitrile
;
loop_
    _publ_author_name
    _publ_author_footnote
    _publ_author_address
    'Ziegler, Christopher J.' .
;
Department of Chemistry,
University of Akron,
Akron, OH 44325-3601, USA
;
    'Nemykin, Victor N.' .
;
Department of Chemistry & Biochemistry
University of Minnesota Duluth
Duluth, MN 55812, USA
;
data_I
_chemical_name_systematic     '2,5-Diaminothiophene-3,4-dicarbonitrile'
_chemical_name_common     '2,5-diamino-3,4-dicyanothiophene'
_chemical_formula_moiety     'C6 H4 N4 S'
_chemical_formula_sum     'C6 H4 N4 S'
_chemical_formula_iupac     'C6 H4 N4 S'
_chemical_formula_weight     164.19
_chemical_melting_point     513
_symmetry_cell_setting     orthorhombic
_symmetry_space_group_name_H-M     'P b c n '
_symmetry_space_group_name_Hall     '-P 2n 2ab'
loop_
    _symmetry_equiv_pos_as_xyz
    'x,y,z'
    '-x,-y,-z'
    '-x+1/2,y+1/2,z'
    'x+1/2,-y+1/2,-z'
    'x,-y,z+1/2'
    '-x,y,-z+1/2'
    '-x+1/2,-y+1/2,z+1/2'
    'x+1/2,y+1/2,-z+1/2'
_cell_length_a     3.9231(2)
_cell_length_b     13.8213(12)
_cell_length_c     12.6465(11)
_cell_angle_alpha     90
_cell_angle_beta     90
_cell_angle_gamma     90
_cell_volume     685.72(9)
_cell_formula_units_Z     4
_cell_measurement_reflns_used     783
_cell_measurement_theta_min     2
_cell_measurement_theta_max     27
_cell_measurement_temperature     123
_cell_special_details     ?
_exptl_crystal_description     'plate'
_exptl_crystal_colour     'brown'
_exptl_crystal_size_max     0.410
_exptl_crystal_size_mid     0.240
_exptl_crystal_size_min     0.160
_exptl_crystal_density_diffrn     1.590
_exptl_crystal_density_meas     ?
_exptl_crystal_density_method     'not measured'
_exptl_crystal_F_000     336
_exptl_absorpt_coefficient_mu     0.398
_exptl_absorpt_correction_type     psi-scan
_exptl_absorpt_process_details     '(North <i>et al.</i>, 1968)'
_exptl_absorpt_correction_T_min     0.69
_exptl_absorpt_correction_T_max     0.94
_exptl_special_details
;
The crystal was placed in the cold stream of an Rigaku XStream 2000 open-flow
nitrogen cryostat with a nominal stability of 0.1 K.
;
_diffrn_ambient_temperature     123
_diffrn_radiation_type     'Mo K\a'
_diffrn_radiation_wavelength     0.71073
_diffrn_radiation_source     'Mo Ka'
_diffrn_radiation_monochromator     'graphite'
_diffrn_measurement_device_type     'Rigaku RAPID II'
_diffrn_measurement_device     'Serial'
_diffrn_measurement_method     '\w scans'
_diffrn_reflns_number     2260
_diffrn_reflns_av_R_equivalents     0.054
_diffrn_reflns_theta_min     3.360
_diffrn_reflns_theta_max     27.481
_diffrn_reflns_theta_full     26.931
_diffrn_measured_fraction_theta_max     0.992
_diffrn_measured_fraction_theta_full     0.993
_diffrn_reflns_limit_h_min     -5
_diffrn_reflns_limit_h_max     5
_diffrn_reflns_limit_k_min     -13
_diffrn_reflns_limit_k_max     17
_diffrn_reflns_limit_l_min     -13
_diffrn_reflns_limit_l_max     16
_diffrn_standards_number     783
_diffrn_standards_interval_count     .
_diffrn_standards_interval_time     2
_diffrn_standards_decay_%     0.00
_refine_special_details     ?
_reflns_number_total     783
_reflns_number_gt     492
_reflns_threshold_expression     I>2\s(I)
_refine_ls_structure_factor_coef     Fsqd
_refine_ls_matrix_type     full
_refine_ls_R_factor_all     0.0838
_refine_ls_R_factor_gt     0.0530
_refine_ls_wR_factor_all     0.1162
_refine_ls_wR_factor_gt     0.0845
_refine_ls_wR_factor_ref     0.1162
_refine_ls_goodness_of_fit_ref     0.9931
_refine_ls_number_reflns     769
_refine_ls_number_parameters     51
_refine_ls_number_restraints     0
_refine_ls_hydrogen_treatment     constr
_refine_ls_weighting_scheme     calc
_refine_ls_weighting_details
;
 Method, part 1, Chebychev polynomial, (Watkin, 1994; Prince, 1982)
 [weight] = 1.0/[A~0~*T~0~(x)+A~1~*T~1~(x) ... +A~n-1~]*T~n-1~(x)]
 where A~i~ are the Chebychev coefficients listed below and x= Fcalc/Fmax
 Method = Robust Weighting (Prince, 1982)
 W = [weight] * [1-(deltaF/6*sigmaF)^2^]^2^
 A~i~ are:  57.9 74.5 21.5
;
_atom_sites_solution_hydrogens     geom
_atom_sites_solution_primary     direct
_refine_ls_shift/su_max     0.0000992
_refine_ls_shift/su_mean     0.0000128
_refine_diff_density_max     0.65
_refine_diff_density_min     -0.63
_refine_ls_extinction_method     'None'
_refine_ls_extinction_coef     0.0
loop_
    _atom_type_symbol
    _atom_type_scat_Cromer_Mann_a1
    _atom_type_scat_Cromer_Mann_a2
    _atom_type_scat_Cromer_Mann_a3
    _atom_type_scat_Cromer_Mann_a4
    _atom_type_scat_Cromer_Mann_b1
    _atom_type_scat_Cromer_Mann_b2
    _atom_type_scat_Cromer_Mann_b3
    _atom_type_scat_Cromer_Mann_b4
    _atom_type_scat_Cromer_Mann_c
    _atom_type_scat_dispersion_real
    _atom_type_scat_dispersion_imag
    _atom_type_scat_source
    C 2.3100 1.0200 1.5886 0.8650 20.8439 10.2075 0.5687 51.6512 0.2156 0.0033
                                                                          0.0016
                                'International Tables Vol C 4.2.6.8 and 6.1.1.4'
    H 0.4930 0.3229 0.1402 0.0408 10.5109 26.1257 3.1424 57.7998 0.0030 0.0000
                                                                          0.0000
                                'International Tables Vol C 4.2.6.8 and 6.1.1.4'
    N 12.2126 3.1322 2.0125 1.1663 0.0057 9.8933 28.9975 0.5826 -11.5290 0.0061
                                                                          0.0033
                                'International Tables Vol C 4.2.6.8 and 6.1.1.4'
    S 6.9053 5.2034 1.4379 1.5863 1.4679 22.2151 0.2536 56.1720 0.8669 0.1246
                                                                          0.1234
                                'International Tables Vol C 4.2.6.8 and 6.1.1.4'
_computing_data_collection     'CrystalClear (Rigaku, 2009)'
_computing_cell_refinement     'HKL-2000 (Otwinowski & Minor, 1997)'
_computing_data_reduction     'CrystalClear (Rigaku, 2009)'
_computing_structure_solution     'SHELXS86 (Sheldrick, 2008)'
_computing_structure_refinement     'CRYSTALS (Betteridge <i>et al.</i>, 2003)'
_computing_molecular_graphics     'CAMERON (Watkin <i>et al.</i>, 1996)'
_computing_publication_material     'CRYSTALS (Betteridge <i>et al.</i>, 2003)'
loop_
    _atom_site_type_symbol
    _atom_site_label
    _atom_site_fract_x
    _atom_site_fract_y
    _atom_site_fract_z
    _atom_site_U_iso_or_equiv
    _atom_site_adp_type
    _atom_site_occupancy
    _atom_site_disorder_assembly
    _atom_site_disorder_group
    S S1 1.0000 0.75078(10) 0.7500 0.0189 Uani 1.0000 . .
    C C1 0.8517(10) 0.6628(3) 0.6618(3) 0.0184 Uani 1.0000 . .
    N N1 0.7035(9) 0.6908(2) 0.5697(2) 0.0205 Uani 1.0000 . .
    H H2 0.6326 0.6473 0.5246 0.0500 Uiso 1.0000 . .
    H H1 0.6790 0.7530 0.5557 0.0500 Uiso 1.0000 . .
    C C2 0.9146(10) 0.5716(3) 0.6988(3) 0.0188 Uani 1.0000 . .
    C C3 0.8190(10) 0.4873(3) 0.6416(3) 0.0211 Uani 1.0000 . .
    N N2 0.7390(11) 0.4203(2) 0.5938(3) 0.0286 Uani 1.0000 . .
loop_
    _atom_site_aniso_label
    _atom_site_aniso_U_11
    _atom_site_aniso_U_22
    _atom_site_aniso_U_33
    _atom_site_aniso_U_12
    _atom_site_aniso_U_13
    _atom_site_aniso_U_23
    S1 0.0243(7) 0.0137(5) 0.0188(6) 0.0000 -0.0041(6) 0.0000
    C1 0.0202(19) 0.0184(17) 0.0166(16) -0.0027(16) 0.0025(15) -0.0009(13)
    N1 0.0285(19) 0.0152(14) 0.0177(14) 0.0003(14) -0.0060(14) 0.0012(11)
    C2 0.023(2) 0.0153(16) 0.0181(17) -0.0018(15) 0.0016(16) -0.0027(14)
    C3 0.024(2) 0.0213(19) 0.0176(17) 0.0006(17) -0.0003(16) 0.0021(15)
    N2 0.040(2) 0.0205(16) 0.0249(17) -0.0053(17) -0.0034(18) -0.0021(13)
loop_
    _geom_bond_atom_site_label_1
    _geom_bond_atom_site_label_2
    _geom_bond_site_symmetry_1
    _geom_bond_site_symmetry_2
    _geom_bond_distance
    _geom_bond_publ_flag
    S1 C1 . 6_756 1.750(4) no
    S1 C1 . . 1.750(4) no
    C1 N1 . . 1.358(5) no
    C1 C2 . . 1.367(5) no
    N1 H2 . . 0.874 no
    N1 H1 . . 0.884 no
    C2 C2 . 6_756 1.458(7) no
    C2 C3 . . 1.422(5) no
    C3 N2 . . 1.149(5) no
loop_
    _geom_angle_atom_site_label_1
    _geom_angle_atom_site_label_2
    _geom_angle_atom_site_label_3
    _geom_angle_site_symmetry_1
    _geom_angle_site_symmetry_2
    _geom_angle_site_symmetry_3
    _geom_angle
    _geom_angle_publ_flag
    C1 S1 C1 6_756 . . 91.9(3) no
    S1 C1 N1 . . . 119.4(3) no
    S1 C1 C2 . . . 111.3(3) no
    N1 C1 C2 . . . 129.3(3) no
    C1 N1 H2 . . . 120.0 no
    C1 N1 H1 . . . 119.8 no
    H2 N1 H1 . . . 120.2 no
    C2 C2 C1 6_756 . . 112.8(2) no
    C2 C2 C3 6_756 . . 125.0(2) no
    C1 C2 C3 . . . 122.3(3) no
    C2 C3 N2 . . . 178.6(4) no
loop_
    _geom_hbond_atom_site_label_D
    _geom_hbond_atom_site_label_H
    _geom_hbond_atom_site_label_A
    _geom_hbond_site_symmetry_D
    _geom_hbond_site_symmetry_H
    _geom_hbond_site_symmetry_A
    _geom_hbond_distance_DH
    _geom_hbond_distance_HA
    _geom_hbond_distance_DA
    _geom_hbond_angle_DHA
    _geom_hbond_publ_flag
    N1 H2 N2 . . 2_666 0.87 2.29 3.106(5) 156 yes
    N1 H1 N2 . . 3_655 0.88 2.38 3.196(5) 153 yes
