# Supplementary material for: 2,5-Diamino­thio­phene-3,4-dicarbonitrile
Source: Acta Crystallogr Sect E Struct Rep Online. 2012 Aug 11;68(Pt 9):o2693. doi: 10.1107/S1600536812034678 (PMC3435714; doi:10.1107/S1600536812034678)
Supplement: Supplementary file 2 [file e-68-o2693-Isup2.hkl]

data_I
#  _04228011-1                             
_audit_creation_date        "12-07-04"
_audit_creation_method      CRYSTALS 

_cell_length_a                    3.9231(2)
_cell_angle_alpha                 90
_cell_length_b                    13.8213(12)
_cell_angle_beta                  90
_cell_length_c                    12.6465(11)
_cell_angle_gamma                 90

# NOTE FO on scale of Fc,      0.77938
# Status flags: 
#    o - used in refinement 
#    < - excluded by I/sigmaI cutoff 
#    x - excluded for another reason  

loop_
_refln_index_h
_refln_index_k
_refln_index_l
_refln_F_squared_meas
_refln_F_squared_calc
_refln_F_squared_sigma
_refln_observed_status
   2   0   0      431.93      488.78       10.77 o
   4   0   0      187.76      180.15        9.65 o
   1   1   0     1943.03     1922.38       11.57 o
   3   1   0      135.55      134.89        6.19 o
   5   1   0       11.66       11.06       12.08 o
   2   2   0     1158.30     1129.97        8.40 o
   4   2   0      306.96      278.96        9.61 o
   1   3   0      148.79      169.52       16.97 o
   3   3   0       59.49       71.92        7.91 o
   5   3   0       34.76       63.65       15.55 o
   2   4   0      782.29      807.91       10.11 o
   4   4   0      333.01      337.03       10.55 o
   1   5   0       35.07       39.52       24.36 o
   3   5   0       28.60       38.18        7.29 o
   2   6   0     1718.51     1618.19       24.04 o
   4   6   0      551.45      537.70       17.50 o
   1   7   0       -1.46        6.38       13.21 o
   3   7   0      400.66      357.59       11.05 o
   0   8   0      116.54      106.34       13.25 o
   2   8   0     1349.19     1371.92       36.43 o
   4   8   0      163.66      157.94       21.69 o
   1   9   0      122.55      114.70       17.71 o
   3   9   0        7.10        2.40       14.36 o
   0  10   0      191.63      205.13       25.16 o
   2  10   0     1627.33     1550.19       31.32 o
   4  10   0       34.84       31.03       23.48 o
   1  11   0       45.56       23.65       17.08 o
   3  11   0        2.96        0.16       11.68 o
   0  12   0     3704.13     3484.99       48.32 o
   2  12   0       91.56      109.28       20.54 o
   1  13   0      225.61      233.81       17.63 o
   3  13   0      201.27      184.53       29.44 o
   0  14   0       50.37       53.02       20.43 o
   2  14   0      160.76      284.91       24.67 o
   1  15   0      -10.58        5.69       22.63 o
   0  16   0      829.49      719.39       27.61 o
   2  16   0       95.98      157.86       18.24 o
   1  17   0       -1.52        0.59       24.47 o
   1   1   1     4866.81     5115.32       16.06 o
   2   1   1       10.14       17.59        3.57 o
   3   1   1      386.42      418.94        5.52 o
   4   1   1       15.44       25.79        8.06 o
   5   1   1       17.46       45.30       12.26 o
   0   2   1     2430.04        0.00       20.47 x
   1   2   1      134.36      172.00       11.25 o
   2   2   1       75.91       77.04        4.43 o
   3   2   1       72.66       74.11        4.99 o
   4   2   1      115.02      121.83        6.53 o
   5   2   1       15.34       16.32       14.87 o
   1   3   1      277.02      350.95        8.82 o
   2   3   1      150.71      150.02        4.59 o
   3   3   1      670.43      701.39        6.75 o
   4   3   1        0.61        1.53        3.31 o
   5   3   1      194.12      220.80       18.88 o
   0   4   1     1482.60     1457.23       18.92 o
   1   4   1     4591.84     4450.89       23.24 o
   2   4   1     1087.02     1063.46        7.96 o
   3   4   1      340.68      334.50        8.28 o
   4   4   1       -0.16        7.63       11.96 o
   1   5   1     1779.56     1822.14       18.09 o
   2   5   1       12.05        4.86        5.86 o
   3   5   1     1014.11     1001.10       10.66 o
   4   5   1        7.45        6.51        7.66 o
   0   6   1       30.97       25.93       21.10 o
   1   6   1       97.15       77.77        8.83 o
   2   6   1       13.59        4.08       10.01 o
   3   6   1        5.22        8.18        6.76 o
   4   6   1      -10.46        0.00        8.65 o
   1   7   1      922.42     1038.10       17.85 o
   2   7   1       14.60       21.85       10.99 o
   3   7   1      435.49      408.11        8.33 o
   4   7   1       18.07       32.07       11.68 o
   0   8   1       47.30       71.57       19.67 o
   1   8   1      115.45      113.70       10.44 o
   2   8   1       28.25       30.72       20.06 o
   3   8   1       10.43        9.45        9.09 o
   4   8   1        2.80        0.04       18.87 o
   1   9   1      310.82      400.03       13.12 o
   2   9   1        1.43        0.28       10.46 o
   3   9   1      401.74      402.17        9.50 o
   4   9   1       27.20       12.32       15.23 o
   0  10   1      644.82      664.89       18.33 o
   1  10   1       50.79       48.42       14.93 o
   2  10   1        9.92       13.34       12.95 o
   3  10   1       23.98       30.12        8.59 o
   4  10   1       80.56       66.85       22.81 o
   1  11   1     1957.31     2031.35       22.13 o
   2  11   1      239.86      225.06       15.96 o
   3  11   1       23.15       15.58        9.49 o
   4  11   1       69.15       47.30       29.52 o
   0  12   1       79.67       81.16       16.59 o
   1  12   1       21.44       37.37       11.80 o
   2  12   1       14.87       10.79       15.18 o
   3  12   1       42.85       54.76       24.12 o
   1  13   1      356.37      345.58       10.86 o
   2  13   1        3.01        7.29       16.51 o
   3  13   1      188.94      244.88       28.05 o
   0  14   1       78.37       59.31       14.02 o
   1  14   1      201.40      187.90       14.19 o
   2  14   1       20.75       31.86       21.30 o
   3  14   1       86.75       77.81       28.73 o
   1  15   1      249.16      230.04       16.69 o
   2  15   1        6.63       10.11       14.82 o
   0  16   1       -0.16       21.47       32.17 o
   1  16   1       39.19       68.13       14.03 o
   2  16   1       59.11      104.36       19.74 o
   1  17   1        1.93      243.57       19.53 o
   1   0   2    21156.62    18265.83       78.28 o
   2   0   2     3367.96     3609.67       16.90 o
   3   0   2       88.65      106.95        9.27 o
   4   0   2       30.52       28.83        8.09 o
   5   0   2        6.10       17.21       11.50 o
   1   1   2     1117.98     1075.25       10.05 o
   2   1   2      669.96      643.50        7.15 o
   3   1   2       73.91       80.02        5.55 o
   4   1   2        4.51        6.22        7.77 o
   5   1   2       -4.54        1.92       12.91 o
   0   2   2      287.68      274.05       12.27 o
   1   2   2      395.42      316.52       18.79 o
   2   2   2     1170.38     1299.02       11.75 o
   3   2   2        1.95        0.26        5.35 o
   4   2   2      315.62      301.18        8.58 o
   5   2   2       -2.01        5.25       12.91 o
   1   3   2       67.40       68.05       10.54 o
   2   3   2       71.88       64.98        7.88 o
   3   3   2       77.52       84.23        6.76 o
   4   3   2       41.11       48.80        8.89 o
   0   4   2     1900.96     1945.38       14.36 o
   1   4   2        6.56        0.14        8.54 o
   2   4   2      696.87      749.07        9.81 o
   3   4   2        4.51       11.26        8.44 o
   4   4   2      391.42      373.89        9.32 o
   1   5   2        9.34        5.14        6.97 o
   2   5   2       23.30       16.20        7.31 o
   3   5   2       81.89       83.67       10.60 o
   4   5   2       40.55       41.02       11.61 o
   0   6   2     1813.74     1805.85       21.09 o
   1   6   2      160.52      152.02       10.55 o
   2   6   2     1416.78     1426.68       10.68 o
   3   6   2        0.65        1.57        5.10 o
   4   6   2      240.74      211.59        9.31 o
   1   7   2       67.19       66.03        6.54 o
   2   7   2      195.95      197.30        9.45 o
   3   7   2       -3.71        0.15       10.56 o
   4   7   2        4.51      193.00       17.78 x
   0   8   2     1363.96     1505.38       26.34 o
   1   8   2      501.11      521.32        9.37 o
   2   8   2       64.99       89.55       11.28 o
   3   8   2        3.36        3.87        9.67 o
   4   8   2      514.24      421.98       15.57 o
   1   9   2      138.30      136.25        9.67 o
   2   9   2       20.87       20.89       10.26 o
   3   9   2        1.17        9.28        9.44 o
   4   9   2       -3.37       24.02       14.64 o
   0  10   2     1668.67     1811.39       31.81 o
   1  10   2      217.08      197.18       18.56 o
   2  10   2      288.83      311.95       14.62 o
   3  10   2      115.76       97.00       12.13 o
   4  10   2      119.74      165.37       25.07 o
   1  11   2       46.23       39.88       13.76 o
   2  11   2        8.26       11.88       12.11 o
   3  11   2       29.41       21.03       15.43 o
   0  12   2     1130.91     1113.62       33.76 o
   1  12   2      551.33      509.95       12.99 o
   2  12   2      574.70      507.00       13.76 o
   3  12   2       -2.63        0.89       22.60 o
   1  13   2       44.58       31.65       15.83 o
   2  13   2        1.47      186.99       12.30 x
   3  13   2       -1.11        1.18       31.13 o
   0  14   2      191.63      160.69       15.08 o
   1  14   2       56.60       55.83       16.91 o
   2  14   2       -1.14      175.40       17.29 x
   3  14   2       15.73        3.22       27.30 o
   1  15   2       22.80       40.64       12.45 o
   2  15   2        1.27       13.39       13.51 o
   0  16   2       71.93      211.59       21.38 o
   1  16   2        2.41       14.43       17.92 o
   2  16   2      518.47      420.61       15.24 o
   1  17   2       -7.50        0.04       18.53 o
   1   1   3     3854.51     3831.65       20.97 o
   2   1   3      603.80      603.46        6.98 o
   3   1   3      232.85      216.21        6.45 o
   4   1   3        8.54       14.13        8.10 o
   0   2   3      413.66      387.65       15.60 o
   1   2   3      159.70      131.56        7.51 o
   2   2   3        5.43        2.62        6.68 o
   3   2   3      221.18      216.53        7.63 o
   4   2   3       -3.60        2.12        8.31 o
   1   3   3     1188.97     1238.07       13.37 o
   2   3   3      114.56      120.17        9.58 o
   3   3   3      289.18      300.44        8.26 o
   4   3   3       53.73       57.54       10.83 o
   0   4   3     8711.98     8297.00       37.07 o
   1   4   3       54.96       70.49       10.11 o
   2   4   3      886.31      882.00       11.03 o
   3   4   3       41.98       37.80        8.53 o
   4   4   3       35.36       29.09        8.02 o
   1   5   3     1933.32     1951.04       15.49 o
   2   5   3      107.17      105.52        9.36 o
   3   5   3      547.56      531.16       13.48 o
   4   5   3       74.85       97.76        7.93 o
   0   6   3       41.31       57.55        7.95 o
   1   6   3      112.01       97.37        9.59 o
   2   6   3       67.14       62.57       14.74 o
   3   6   3       42.05       33.69        9.78 o
   4   6   3       18.10       10.17       11.46 o
   1   7   3      702.66      679.88       13.43 o
   2   7   3       46.85       44.56       10.50 o
   3   7   3      804.72      796.29       15.10 o
   4   7   3        1.76        0.62        8.08 o
   0   8   3      179.05      160.37       12.50 o
   1   8   3       11.18       15.76       10.05 o
   2   8   3       22.32       34.39       11.05 o
   3   8   3       -4.29        0.52        9.85 o
   4   8   3        0.76        2.43        6.45 o
   1   9   3      468.42      448.08       10.60 o
   2   9   3      103.40      112.68       10.95 o
   3   9   3      465.23      469.77       11.38 o
   4   9   3        9.45        0.49       22.77 o
   0  10   3       87.96       92.12       13.86 o
   1  10   3      212.35      209.05       12.87 o
   2  10   3       -3.60        3.06        8.88 o
   3  10   3       66.55       85.98       16.38 o
   4  10   3       25.30        5.01       17.35 o
   1  11   3      698.52      629.41       13.46 o
   2  11   3      434.86      406.11       13.14 o
   3  11   3      680.49      606.01       19.18 o
   0  12   3      230.28      233.92       17.47 o
   1  12   3      181.96      206.97       12.66 o
   2  12   3       44.63       51.63       11.80 o
   3  12   3       -5.78       10.09       19.46 o
   1  13   3      440.23      442.51       18.08 o
   2  13   3        1.15        3.79       16.70 o
   3  13   3       55.62      124.18       19.59 o
   0  14   3      176.27      278.33       15.29 o
   1  14   3        3.25        4.00       16.04 o
   2  14   3       -4.76      149.82       24.51 x
   3  14   3        5.66       10.82       27.54 o
   1  15   3      217.10      314.18       18.64 o
   2  15   3        2.80        0.94       17.01 o
   0  16   3      162.47      170.75       34.53 o
   1  16   3       31.84       65.20       17.79 o
   2  16   3        5.90        9.84       27.24 o
   1  17   3      603.98      476.02       16.15 o
   1   0   4      356.20      426.60       12.00 o
   2   0   4     4091.52     4016.51       20.33 o
   3   0   4      783.25      776.21       11.72 o
   4   0   4      268.01      255.14        9.64 o
   1   1   4       73.97       64.04       13.18 o
   2   1   4     1047.30      979.59        8.23 o
   3   1   4      115.36      118.29        8.44 o
   4   1   4        6.42        7.36        7.66 o
   0   2   4     4916.28     4949.94       27.69 o
   1   2   4      552.26      561.64        9.39 o
   2   2   4      215.53      242.91        9.51 o
   3   2   4        7.69        8.62       10.15 o
   4   2   4      403.91      375.76        9.24 o
   1   3   4        1.55        2.67        8.90 o
   2   3   4      205.67      219.21        7.66 o
   3   3   4       17.55       18.12        6.79 o
   4   3   4       65.55       63.25        7.39 o
   0   4   4     1055.77     1137.39       14.84 o
   1   4   4        3.53        0.47        5.67 o
   2   4   4      893.71      923.53       10.22 o
   3   4   4       69.04       67.91        8.53 o
   4   4   4      291.32      263.65       13.97 o
   1   5   4      145.09      151.39        6.16 o
   2   5   4       78.11       76.16        8.36 o
   3   5   4      101.26       82.42       10.40 o
   4   5   4      194.07      181.46       12.35 o
   0   6   4     2748.17     2736.63       20.12 o
   1   6   4       95.12      153.56       11.94 o
   2   6   4      722.97      795.11       18.16 o
   3   6   4       71.19       65.99       10.76 o
   4   6   4       20.34       32.01        9.37 o
   1   7   4      219.99      206.89       10.45 o
   2   7   4       41.42       34.86       14.52 o
   3   7   4      192.96      182.77       11.75 o
   4   7   4       15.81       31.20       10.84 o
   0   8   4      900.58     1005.06       11.61 o
   1   8   4      338.90      336.53       13.92 o
   2   8   4      376.35      388.79       13.32 o
   3   8   4      438.08      379.31       13.36 o
   4   8   4      139.87      261.30       23.04 o
   1   9   4       11.22        9.44       10.78 o
   2   9   4      169.12      184.92        9.67 o
   3   9   4       13.52        0.27       16.90 o
   4   9   4       -5.96        0.17        9.38 o
   0  10   4     1312.27     1368.17       29.31 o
   1  10   4      302.20      265.00       11.12 o
   2  10   4      252.73      250.87       10.51 o
   3  10   4        9.52        6.99       15.72 o
   4  10   4       -0.28      179.30       29.76 x
   1  11   4        2.99        0.35        9.38 o
   2  11   4       97.97      107.59       10.45 o
   3  11   4       13.06       19.23       19.79 o
   0  12   4       48.14       45.17       15.79 o
   1  12   4       33.39       41.26       10.83 o
   2  12   4      996.90      872.08       19.32 o
   3  12   4       38.41       66.16       37.25 o
   1  13   4       19.84       13.94       11.08 o
   2  13   4       19.58       72.20       22.34 o
   3  13   4        7.20       22.62       21.63 o
   0  14   4      575.72      558.51       21.31 o
   1  14   4        9.84       24.17       15.14 o
   2  14   4       -0.07      104.63       21.67 x
   1  15   4       15.99       31.43       13.60 o
   2  15   4       -2.17       22.19       25.86 o
   0  16   4      444.01      396.09       23.56 o
   1  16   4        7.24       58.71       14.16 o
   1  17   4       -2.31        1.60       15.75 o
   1   1   5      303.16      357.46       16.25 o
   2   1   5      250.56      216.31        8.58 o
   3   1   5     1360.84     1387.41        9.33 o
   4   1   5        5.25        8.76        7.98 o
   0   2   5       16.30       10.75       11.25 o
   1   2   5      871.63      817.99        9.34 o
   2   2   5       21.12       18.84        4.92 o
   3   2   5       17.92       18.09       10.65 o
   4   2   5       23.97       39.32       11.59 o
   1   3   5     1016.59     1026.69       15.08 o
   2   3   5       91.31       82.70        8.81 o
   3   3   5      698.80      688.45       14.48 o
   4   3   5       68.37       99.81       11.10 o
   0   4   5       16.05       33.01       10.30 o
   1   4   5     1663.98     1660.17       14.41 o
   2   4   5       88.76       86.61        9.24 o
   3   4   5       17.54       13.68        9.37 o
   4   4   5       56.01       66.25        9.96 o
   1   5   5     2005.59     2094.72       13.60 o
   2   5   5       17.52        6.08        9.03 o
   3   5   5       54.71       51.47        8.50 o
   4   5   5       32.12       41.36       14.47 o
   0   6   5      535.77      501.28        9.61 o
   1   6   5        3.82        5.74        6.55 o
   2   6   5      191.65      149.46       19.10 o
   3   6   5       31.77       25.26       10.87 o
   4   6   5       -2.37        0.01       10.65 o
   1   7   5     1178.48     1234.66       14.04 o
   2   7   5       83.65       85.60       11.07 o
   3   7   5      120.62      149.87       20.11 o
   4   7   5       14.44       17.21        9.68 o
   0   8   5       -1.82        4.16       15.15 o
   1   8   5       44.42       52.11       11.10 o
   2   8   5      -18.67        0.12       16.54 o
   3   8   5       -0.55        5.37       14.63 o
   4   8   5       11.14       25.08       15.52 o
   1   9   5      839.03      939.47       16.82 o
   2   9   5       62.20       77.81       11.49 o
   3   9   5       63.66       83.38        9.67 o
   4   9   5        6.37       14.09       16.38 o
   0  10   5       86.80      122.87       10.04 o
   1  10   5      166.48      190.59       13.39 o
   2  10   5       30.56       23.17       11.40 o
   3  10   5        3.75       16.43       16.98 o
   1  11   5      213.05      235.78       10.61 o
   2  11   5       31.94       28.10       12.12 o
   3  11   5      682.25      590.64       14.39 o
   0  12   5      425.02      483.90       27.83 o
   1  12   5      139.25      137.72       14.09 o
   2  12   5        4.71       88.15       15.71 x
   3  12   5        5.42        7.85       12.04 o
   1  13   5      397.20      362.56       16.10 o
   2  13   5        1.30        0.25       11.41 o
   3  13   5        0.71      137.57       22.36 x
   0  14   5       87.46      114.94       27.67 o
   1  14   5        5.88      144.84       16.90 x
   2  14   5       -3.42        6.67       28.39 o
   1  15   5      172.34      226.47       17.31 o
   2  15   5        1.00        8.30       15.72 o
   0  16   5      134.43      139.07       32.62 o
   1  16   5       45.55       70.38       19.25 o
   0   0   6     2024.55     2106.93       24.13 o
   1   0   6       -2.17        7.74       13.62 o
   2   0   6       37.96       53.29       15.50 o
   3   0   6       99.76       91.44       15.15 o
   4   0   6     1040.96      948.83       23.54 o
   1   1   6      411.57      376.34        9.70 o
   2   1   6        4.40        0.12       10.40 o
   3   1   6      221.72      228.71        9.67 o
   4   1   6      127.29      138.42       11.67 o
   0   2   6     2582.32     2480.85       25.16 o
   1   2   6      455.26      460.68        9.88 o
   2   2   6      550.59      558.53       12.14 o
   3   2   6      183.98      201.35        9.12 o
   4   2   6      229.87      225.66       10.74 o
   1   3   6      134.89      106.11        8.08 o
   2   3   6       -9.80        1.16       13.22 o
   3   3   6       94.34      100.37        8.65 o
   4   3   6        8.30        7.74       15.71 o
   0   4   6      953.91      983.25       11.32 o
   1   4   6       80.90       65.15       10.10 o
   2   4   6     1147.82     1114.93       16.46 o
   3   4   6        6.20        9.84       11.36 o
   4   4   6       34.20       79.00       11.96 o
   1   5   6       89.80       85.72        7.77 o
   2   5   6      316.94      331.58       16.13 o
   3   5   6      184.85      182.80       13.71 o
   4   5   6       10.78       27.79       11.73 o
   0   6   6     3437.57     3406.64       22.91 o
   1   6   6       39.81       31.25        6.22 o
   2   6   6      148.91       95.77       20.70 o
   3   6   6       90.96      104.28       12.53 o
   4   6   6      146.36      139.42       14.51 o
   1   7   6        1.24        0.41        6.84 o
   2   7   6      298.92      259.32       16.46 o
   3   7   6       24.03       21.89       13.39 o
   4   7   6        6.19        0.98       10.23 o
   0   8   6       31.88       29.16        8.59 o
   1   8   6      234.63      242.35        9.96 o
   2   8   6     1710.98     1652.00       28.18 o
   3   8   6       15.11       25.36       23.06 o
   4   8   6       52.57       36.84       11.69 o
   1   9   6       34.64       43.49       12.10 o
   2   9   6       40.75       53.66       12.36 o
   3   9   6       19.12       47.89       13.72 o
   0  10   6       79.73       53.20       10.12 o
   1  10   6        4.01        3.59        8.50 o
   2  10   6      864.99      768.70       19.83 o
   3  10   6       -0.81        1.16        6.47 o
   1  11   6       24.74       30.33       13.18 o
   2  11   6       15.05       11.66       12.28 o
   3  11   6       29.95       96.41       29.17 o
   0  12   6      215.85      179.84       26.96 o
   1  12   6       48.25       47.78       11.16 o
   2  12   6       -2.00      202.57       25.67 x
   3  12   6       11.41       38.74       27.56 o
   1  13   6       47.63       43.60       11.96 o
   2  13   6        4.99       28.50       17.47 o
   0  14   6      430.94      425.41       31.46 o
   1  14   6       -8.37        3.55       17.76 o
   2  14   6      400.81      321.23       22.23 o
   1  15   6       -4.38        0.30       15.20 o
   2  15   6        2.00       17.11       25.61 o
   0  16   6      693.17      603.86       36.74 o
   1  16   6       25.07       31.69       17.32 o
   1   1   7      424.57      500.99       13.11 o
   2   1   7      152.46      143.16       10.50 o
   3   1   7      618.28      615.82       10.98 o
   4   1   7       84.85       75.28       17.25 o
   0   2   7     1881.25     1716.90       21.81 o
   1   2   7       10.15       10.67        9.77 o
   2   2   7       93.19      101.34       10.05 o
   3   2   7        8.28        8.95       12.07 o
   4   2   7       -3.50        4.27       20.79 o
   1   3   7     1385.88     1446.85       14.77 o
   2   3   7      250.12      252.48       10.93 o
   3   3   7      422.14      397.89       12.90 o
   4   3   7        2.14        0.90        9.38 o
   0   4   7      156.02      174.47        8.84 o
   1   4   7      101.43      105.19        8.50 o
   2   4   7       13.89       11.78       12.35 o
   3   4   7      353.48      325.13       11.31 o
   4   4   7        4.92       12.49        8.95 o
   1   5   7      737.13      820.56       10.21 o
   2   5   7      310.70      301.07       14.99 o
   3   5   7      131.88      146.81       14.47 o
   4   5   7        9.09       23.03       15.41 o
   0   6   7       41.74       30.01       11.12 o
   1   6   7      431.97      410.28        7.89 o
   2   6   7        5.93        0.01       14.55 o
   3   6   7       -4.85        2.39       10.12 o
   4   6   7        1.06        1.98       12.09 o
   1   7   7      918.16      925.20       13.51 o
   2   7   7       24.18       29.38       20.82 o
   3   7   7      101.02      153.31       19.21 o
   4   7   7       26.19       25.97       14.75 o
   0   8   7        8.15       15.38       11.40 o
   1   8   7        1.59        1.02        8.48 o
   2   8   7       -7.55        4.48       24.48 o
   3   8   7       31.52       54.59       12.80 o
   4   8   7       27.02       37.62       13.07 o
   1   9   7      700.67      703.99       15.37 o
   2   9   7       -2.90        7.09       15.27 o
   3   9   7      386.23      321.55       15.95 o
   0  10   7      376.94      427.46       15.67 o
   1  10   7       36.74       34.90        9.65 o
   2  10   7       52.55       46.45       16.84 o
   3  10   7       24.17       42.60       13.55 o
   1  11   7      180.98      167.01       11.63 o
   2  11   7        0.14        2.19       14.07 o
   3  11   7      359.31      296.69       15.89 o
   0  12   7       59.22       70.89       15.86 o
   1  12   7      250.77      249.81       11.41 o
   2  12   7       10.45        5.52       17.15 o
   3  12   7       75.14       97.37       14.14 o
   1  13   7      319.82      295.09       21.79 o
   2  13   7       14.31        7.55       15.18 o
   0  14   7      142.39      143.42       29.15 o
   1  14   7       60.59       66.70       20.94 o
   2  14   7        9.62       11.62       25.80 o
   1  15   7      390.50      350.66       24.78 o
   0  16   7       18.16       30.33       30.10 o
   0   0   8       -7.47        6.79       12.82 o
   1   0   8       17.21       15.61       15.87 o
   2   0   8      675.78      715.38       23.62 o
   3   0   8       56.35       53.05       11.09 o
   4   0   8      241.54      221.64       22.17 o
   1   1   8       47.23       33.05        8.53 o
   2   1   8       97.81       98.66        9.39 o
   3   1   8       31.17       38.77        6.11 o
   4   1   8      160.66      136.32       24.60 o
   0   2   8       98.05      111.78       13.46 o
   1   2   8       12.54       16.59        8.21 o
   2   2   8     1605.23     1632.47       13.30 o
   3   2   8       11.77       19.56       12.10 o
   4   2   8      138.01      121.65       15.47 o
   1   3   8        5.00        0.61        9.29 o
   2   3   8       50.08       62.05       10.70 o
   3   3   8        3.00        2.23       10.18 o
   4   3   8        7.79        0.21       12.14 o
   0   4   8     1594.39     1624.59       14.93 o
   1   4   8       92.25       93.19       11.09 o
   2   4   8      427.56      420.07       16.00 o
   3   4   8       18.18       17.59        9.50 o
   4   4   8       78.22      100.74       19.63 o
   1   5   8      106.94      144.19        9.05 o
   2   5   8      182.76      211.91       12.32 o
   3   5   8      115.97      124.83       14.60 o
   4   5   8        8.07       30.58       10.57 o
   0   6   8      403.90      443.41       10.74 o
   1   6   8      951.58      892.09       11.80 o
   2   6   8      255.87      244.42       17.18 o
   3   6   8        4.87        5.15       11.30 o
   4   6   8      281.20      234.38       16.82 o
   1   7   8       89.34       78.60        9.74 o
   2   7   8      150.48      140.36       17.29 o
   3   7   8       -6.73        0.00       14.28 o
   0   8   8     2704.21     2766.83       23.51 o
   1   8   8      325.02      339.53        8.90 o
   2   8   8      142.00      135.15       17.16 o
   3   8   8        5.17        2.76        6.99 o
   1   9   8       39.34       44.12        7.97 o
   2   9   8       11.64        7.46       15.96 o
   3   9   8       15.76       20.76       15.63 o
   0  10   8      498.56      510.08       19.26 o
   1  10   8       36.89       47.00       15.62 o
   2  10   8      231.86      194.90       29.69 o
   3  10   8       -4.08        0.01       17.75 o
   1  11   8       13.72        6.99       12.68 o
   2  11   8       46.57       38.14       41.17 o
   3  11   8       17.23       21.32       15.09 o
   0  12   8      361.77      293.47       13.07 o
   1  12   8       -0.78        2.85        7.22 o
   2  12   8       78.30      128.34       15.45 o
   1  13   8       44.51       82.65       18.83 o
   2  13   8       14.84        7.87       20.09 o
   0  14   8      406.15      303.88       31.29 o
   1  14   8       13.46       29.87       18.55 o
   2  14   8      473.07      404.84       34.71 o
   1  15   8       12.81        0.34       21.24 o
   1   1   9      664.52      653.28       13.20 o
   2   1   9       12.23       18.21       10.32 o
   3   1   9      124.20      135.46        9.12 o
   4   1   9        8.10        3.78       20.27 o
   0   2   9       40.81       34.41       14.35 o
   1   2   9      488.69      478.41       11.26 o
   2   2   9       44.57       46.79       13.87 o
   3   2   9       18.98       28.24       15.01 o
   4   2   9       28.80       14.69       20.77 o
   1   3   9     1560.97     1547.90       14.47 o
   2   3   9        4.32        3.36       12.24 o
   3   3   9       69.03      135.20       13.11 o
   4   3   9       11.22       11.90       22.86 o
   0   4   9        7.85       14.28       20.67 o
   1   4   9      150.23      161.64       15.26 o
   2   4   9      232.58      239.78       12.98 o
   3   4   9        4.09        8.55       17.45 o
   4   4   9       60.92       79.27       17.17 o
   1   5   9      148.32      147.27       13.25 o
   2   5   9       75.29       90.38       12.33 o
   3   5   9      585.35      552.79       18.13 o
   4   5   9        6.26        9.82       14.58 o
   0   6   9      374.03      340.20       17.46 o
   1   6   9       21.40       28.20       12.45 o
   2   6   9       15.46       17.12       11.33 o
   3   6   9       28.86       26.40       14.81 o
   1   7   9      456.15      441.88       17.13 o
   2   7   9        2.57        4.65       15.20 o
   3   7   9      348.27      305.26       16.04 o
   0   8   9        7.71        8.30       10.06 o
   1   8   9       -9.74        1.87       12.47 o
   2   8   9       77.01       78.85       17.38 o
   3   8   9       40.47       39.74       18.09 o
   1   9   9      520.73      492.49       14.10 o
   2   9   9       74.88       53.97       24.93 o
   3   9   9      504.49      447.54       16.53 o
   0  10   9       20.96       14.64       10.19 o
   1  10   9      159.45      179.96       11.14 o
   2  10   9       93.95      102.81       26.41 o
   3  10   9       21.62       23.02       14.49 o
   1  11   9      196.05      173.91       12.85 o
   2  11   9       59.76       52.01       18.89 o
   0  12   9       70.92       68.69       11.52 o
   1  12   9        4.04       13.80       10.72 o
   2  12   9      147.30      165.94       20.46 o
   1  13   9      357.01      305.52       16.81 o
   2  13   9        9.61       24.06       19.06 o
   0  14   9       35.28       12.44       17.48 o
   1  14   9       18.75        7.65       12.94 o
   0   0  10      689.71      669.67       33.01 o
   1   0  10      412.38      398.38       16.86 o
   2   0  10      169.27      168.53       24.75 o
   3   0  10       11.84        4.25        9.24 o
   4   0  10       91.14       70.87       41.21 o
   1   1  10        1.45        2.75        9.67 o
   2   1  10        8.69        2.88       10.87 o
   3   1  10       62.58      102.99        9.90 o
   4   1  10       15.55       15.35       16.90 o
   0   2  10     1443.88     1420.88       24.24 o
   1   2  10      216.80      234.79       15.89 o
   2   2  10      431.91      404.54       20.09 o
   3   2  10       -6.73        0.72       14.04 o
   4   2  10      128.03      142.77       24.45 o
   1   3  10        9.94        3.85       13.16 o
   2   3  10       33.14       25.81       14.61 o
   3   3  10        2.45        3.03       10.58 o
   0   4  10     1384.70     1392.79       32.42 o
   1   4  10       51.25       61.91       11.23 o
   2   4  10      130.84      168.82       10.84 o
   3   4  10       11.07        1.79       11.90 o
   1   5  10       73.51       87.98       10.88 o
   2   5  10       30.73       49.76       13.39 o
   3   5  10       21.67       40.21       16.04 o
   0   6  10      276.50      265.35       16.52 o
   1   6  10        4.09        6.64        8.56 o
   2   6  10      968.35      956.93       17.64 o
   3   6  10        7.46        0.08       10.85 o
   1   7  10      216.45      206.32       14.67 o
   2   7  10       16.41       12.04       15.87 o
   3   7  10       29.24       47.70       13.44 o
   0   8  10     1385.99     1344.76       20.12 o
   1   8  10      263.61      274.48       11.23 o
   2   8  10      210.26      274.25       19.44 o
   3   8  10        8.51       44.49       25.18 o
   1   9  10        7.10        5.91       12.27 o
   2   9  10       54.77       37.02       24.52 o
   3   9  10       10.35        0.24       14.24 o
   0  10  10      282.56      263.03       16.14 o
   1  10  10        8.22        3.89        8.43 o
   2  10  10      270.18      272.86       20.51 o
   1  11  10        4.32        3.25        8.15 o
   2  11  10        9.85       10.31       18.35 o
   0  12  10       94.30      195.31       23.29 o
   1  12  10        2.59       14.04       17.48 o
   2  12  10      198.73      191.36       30.27 o
   1  13  10       -8.02        4.19       18.81 o
   0  14  10      718.59      665.14       24.16 o
   1   1  11      433.53      408.95       16.23 o
   2   1  11        9.14       17.10       11.47 o
   3   1  11      261.50      220.93       26.83 o
   0   2  11      141.69      136.80       14.04 o
   1   2  11       19.50       14.39       12.26 o
   2   2  11       73.84      158.49       28.32 o
   3   2  11       41.42       62.33       16.95 o
   1   3  11      783.04      782.08       14.11 o
   2   3  11       22.15       25.04       11.53 o
   3   3  11      301.60      267.64       27.31 o
   0   4  11      856.72      838.86       32.88 o
   1   4  11       38.40       42.44       15.79 o
   2   4  11       32.76       36.21       11.54 o
   3   4  11       36.60       35.25       16.36 o
   1   5  11       60.48       78.55       11.48 o
   2   5  11       21.84       30.01       10.58 o
   3   5  11      453.38      398.11       18.31 o
   0   6  11       10.79        3.29       14.54 o
   1   6  11       12.21       13.46       10.61 o
   2   6  11       31.41       53.04       13.43 o
   3   6  11       -2.88        0.57       18.65 o
   1   7  11      325.66      326.45       15.10 o
   2   7  11        0.82        2.16        8.64 o
   3   7  11      107.28      170.60       19.93 o
   0   8  11       59.73       59.30       11.10 o
   1   8  11       75.08      107.13       11.73 o
   2   8  11        1.11        9.79       13.35 o
   3   8  11       22.37       25.37       15.61 o
   1   9  11      711.82      677.43       17.85 o
   2   9  11       13.67       10.12       18.05 o
   0  10  11       45.29       56.03       11.50 o
   1  10  11       62.34       80.75       12.84 o
   2  10  11       74.40       89.36       19.84 o
   1  11  11      177.95      248.70       16.01 o
   2  11  11       20.01        6.75       27.34 o
   0  12  11       43.01      113.34       16.06 o
   1  12  11       22.25       32.20       36.03 o
   0   0  12     1125.97     1097.82       40.70 o
   1   0  12      100.65       92.61       23.64 o
   2   0  12       39.10       23.27       16.23 o
   3   0  12       78.11       67.00       28.53 o
   1   1  12       16.32       26.01       13.86 o
   2   1  12        6.09        7.67       12.57 o
   3   1  12        6.31        0.11       23.80 o
   0   2  12     1127.24     1108.43       23.94 o
   1   2  12       30.33       23.61       15.16 o
   2   2  12      198.37      284.95       18.97 o
   3   2  12       25.09        4.97       25.42 o
   1   3  12       42.00       36.50       16.74 o
   2   3  12       14.81       29.80       12.24 o
   3   3  12       33.17       28.15       26.97 o
   0   4  12      142.63      125.21       29.06 o
   1   4  12       73.06       96.76       13.21 o
   2   4  12      470.45      462.06       19.24 o
   3   4  12        8.46       17.45       24.99 o
   1   5  12        1.13        4.31       10.37 o
   2   5  12       20.51       27.18       12.07 o
   3   5  12       -2.08        4.04       18.71 o
   0   6  12       99.77       95.06       16.59 o
   1   6  12      513.07      544.02       15.22 o
   2   6  12       66.18      124.32       31.41 o
   3   6  12       -5.99        2.45       29.54 o
   1   7  12       61.49       92.53       12.23 o
   2   7  12       98.28      123.15       20.55 o
   0   8  12      109.34      105.70       17.51 o
   1   8  12        3.17        5.05        7.85 o
   2   8  12      686.34      607.18       23.28 o
   1   9  12       -3.54        2.93       21.59 o
   2   9  12       21.56       15.23       20.29 o
   0  10  12      286.30      240.97       13.64 o
   1  10  12       46.05       58.46       15.80 o
   2  10  12      220.37      196.42       22.61 o
   1  11  12       -6.16        0.51       15.44 o
   0  12  12      431.86      367.86       19.37 o
   1   1  13      487.33      435.62       12.62 o
   2   1  13       13.94        9.70       15.98 o
   3   1  13       56.31       40.14       29.15 o
   0   2  13       61.26       71.54       19.75 o
   1   2  13       15.73       28.41       15.86 o
   2   2  13       15.63       25.80       22.74 o
   3   2  13       14.07       15.44       20.53 o
   1   3  13      460.15      410.03       19.77 o
   2   3  13       15.69        8.59       21.20 o
   0   4  13       63.21       65.88       19.41 o
   1   4  13      345.21      329.50       15.59 o
   2   4  13        1.10        0.39       11.74 o
   1   5  13      117.22      154.71       13.57 o
   2   5  13       62.79      112.90       27.00 o
   0   6  13       34.93       27.41       17.03 o
   1   6  13        4.45        2.27       11.81 o
   2   6  13       -7.41        0.42       26.04 o
   1   7  13       92.14      137.23       12.50 o
   2   7  13        4.48        1.32       25.64 o
   0   8  13      297.87      270.52       19.85 o
   1   8  13        3.62       14.48       14.16 o
   2   8  13       31.54       42.73       17.08 o
   1   9  13      160.27      319.00       17.83 o
   0  10  13        2.07      105.66       16.57 x
   1  10  13        3.50       17.53       20.41 o
   0   0  14       -8.49        3.05       21.41 o
   1   0  14       39.63       40.17       20.09 o
   2   0  14      579.05      482.92       31.85 o
   1   1  14       11.88       15.19       15.75 o
   2   1  14        1.38        9.19       12.62 o
   0   2  14      344.75      332.16       18.33 o
   1   2  14       -4.80        0.52       11.61 o
   2   2  14      248.98      255.70       15.98 o
   1   3  14       12.20       40.38       13.48 o
   2   3  14       44.96       74.07       20.37 o
   0   4  14       11.80       38.22       19.76 o
   1   4  14       31.54       47.38       21.22 o
   2   4  14      495.09      370.70       24.52 o
   1   5  14        0.62        0.06        7.85 o
   2   5  14       29.71       34.21       21.10 o
   0   6  14      807.21      774.50       24.11 o
   1   6  14       11.67        7.44       16.59 o
   2   6  14       -1.22        8.52       31.00 o
   1   7  14        9.94        1.00       12.54 o
   0   8  14      268.51      274.06       21.30 o
   1   8  14       -2.87        5.10       13.09 o
   1   1  15      218.85      211.54       16.21 o
   2   1  15       18.50       26.87       13.42 o
   0   2  15        2.14        0.05       16.55 o
   1   2  15       21.81       44.47       14.14 o
   1   3  15      113.17      188.88       16.88 o
   0   4  15       53.74      117.10       14.89 o
   1   4  15        6.26       13.09       11.13 o
   1   5  15      291.79      246.86       23.47 o
   0   6  15       -4.97        0.71       14.04 o
   1   6  15       28.69       33.96       13.55 o
   0   0  16        8.23       80.54       24.42 x
   1   0  16       55.88      126.43       26.88 o
   1   1  16        0.54        0.01       20.05 o
   0   2  16        3.16      240.43       27.85 x
   0   4  16      344.87      309.70       29.89 o
